# Supplementary material for: Seasonal Variation of a New Brazilian Greenish-Brown Propolis Type: Chemical Composition and Antioxidant, Antimicrobial, and Antileishmanial Activities
Source: Molecules. 2026 Apr 27;31(9):1447. doi: 10.3390/molecules31091447 (PMC13165146; doi:10.3390/molecules31091447)
Supplement: Supplementary file 1 [file molecules-31-01447-s001.zip]

Archive with 1 entries (1 files):
- molecules-4182100-supplementary.pdf
